# Supplementary material for: Fisetin Inhibits Osteogenic Differentiation of Mesenchymal Stem Cells via the Inhibition of YAP
Source: Antioxidants (Basel). 2021 May 30;10(6):879. doi: 10.3390/antiox10060879 (PMC8226865; doi:10.3390/antiox10060879)
Supplement: Supplementary file 1 [file antioxidants-10-00879-s001.zip]

Archive with 1 entries (1 files):
- antioxidants-1214031-supplementary.pdf
